# Supplementary material for: Biopolymers Used for Receptor Immobilization for Nickel-Detection Biosensors in Food
Source: Micromachines (Basel). 2023 Jul 30;14(8):1529. doi: 10.3390/mi14081529 (PMC10456834; doi:10.3390/mi14081529)
Supplement: Supplementary file 1 [file micromachines-14-01529-s001.zip]

Archive with 1 entries (1 files):
- micromachines-2479700-supplementary.pdf
